# Supplementary material for: A retrospective cohort study of monthly rifampicin, ofloxacin and minocycline in the management of leprosy at the Hospital for Tropical Diseases, London, United Kingdom
Source: PLoS Negl Trop Dis. 2024 Dec 9;18(12):e0012699. doi: 10.1371/journal.pntd.0012699 (PMC11658689; doi:10.1371/journal.pntd.0012699)
Supplement: S1 Data — (XLSM) [file pntd.0012699.s003.xlsm]

## Sheet: ROM data
			Male = 0, Female = 1		1 = Tuberculoid 2= borderline tuberculoid 3 = borderline 4 = borderline lepromatous 5 = lepromatous 6 =pure neuronal leprosy			0 = No 1 = Yes		0 = No 1 = Yes	0 = No 1 = Yes	0 = No 1 = Yes	0 = Not on tx 1= Currently on tx 2 = Previously took tx					0 = No 1 = Yes	0 = Not on tx 1= Currently on tx 2 = Previously took tx					0 = No 1 = Yes			0 = No 1 = Yes
Number	Age when diagnosed (years)	Age when starting treatment (years)	Sex	Duration of leprosy symptoms at the time of diagnosis (years):	Ridley Jopling Spectrum of disease	Grade of disability (0,1 or 2)	Date of starting ROM	Did patient switch from another regime - Other treatment - MDT	Why did they switch?	Completed treatment?	Erythema nodosum leprosum?	Type 1 reactions?	On Steroids	Bacterial index	Date of 1st BI	Bacterial index after	Date of 2nd BI	Skin and nerve biopsy?	On Thalidomide?	Time of diagnosis	Time of interview OR DISCHARGED	Relapsed	Duration of ROM treatment (months)	ROM Questionnaire	ROM Adverse effects reported	ROM Adverse effects severity	ROM stopped
1	25	25	0	0.42	5	1	2019-06-27	0		1	1	0	2	5+	2019-02-07	5+	22/02/2021	1	1	27/6/2019	30/06/2022	0	12	1	Loss of concentration	1	0
2	41	41	0	2	2	2	16/12/2019	0		1	0	0	0	0	17/12/2019	-	-	1	0	16/12/2019	22/09/2022	0	6	0			0
3	30	30	1	1.1	1	1	2020-12-03	0		1	0	0	0	0	30/01/2020	-	-	1	0	2020-12-03	22/09/2022	0	6	1	Orange urine Candidiasis Tinea corporis	2	0
4	39	39	0	0.25	6	2	30/04/2020	0		1	0	0	1	0	2020-04-05	-	-	1	0	2020-01-03	14/7/2022	0	6	1			0
5	44	44	0	1	2	1	22/3/2021	0		1	0	0	0	0	23/3/2021	-	-	1	0	23/3/2021	2022-08-09	0	6	1	Orange urine Low mood Dizziness Joint stiffness	1	0
6	47	47	0	2	1	1	28/06/2021	0		1	0	0	0	0	15/1/2021			1	0	28/6/2021	22/09/2022	0	6	1	Orange urine	1	0
7	80	80	0	0.5	2	0	2021-02-09	0		1	0	0	0	0	2021-05-08	-	-	1	0	16/09/2021	2022-01-08	0	9	1	Orange urine	1	0
8	32	32	1	5	5	0	2011-10-03	1	Poor adherence	1	1	0	2	1	2020-05-10	-	-	1	2	2008-07-10	2022-08-09	0	11	1	Nausea	1	0
9	30	30	1	3	2	0	30/09/2021	0		0	0	1	2	1	23/8/2021	-	-	1	0	23/08/2021	28/07/2022	0	12	0
10	31	31	1	3	2	2	24/09/2007	0	-	1	0	1	2	-	-	-	-	0	0	24/09/2007	2009-03-25	0	12	1	Orange urine	1	0
11	39	39	0	1	5	2	28/12/2018	0		1	1	0	2	4	18/01/2019	2	13/5/2021	1	2	28/12/2018	25/07/2022	0	12	1	Myalgia	1	0
12	30	30	1	1	5	0	2018-01-11	0		1	0	1	1	1.5	29/11/2018	2	23/01/2022	1	1	2018-01-10	28/07/2022	0	12	1	Orange urine Fever Insomnia Yellow sclera	1	0
13	40	40	0	1	5	1	2018-04-01	1	Clofazimine pigmentation	1	1	1	2	4	2017-10-03	0	22/10/2021	1	2	2017-01-03	14/07/2022		24	1	Fatigue Orange urine Hand tingling Oedema	1	0
14	63	63	0	4	5	2	2015-06-08	1	Clofazamine pigmentation and ichythosis	1	0	0	1	-	-	-	-	0	0	28/08/2014	22/09/2022	0	12	1	Toe numbness Oedema Orange urine	1	0
15	29	29	0	0.333333	5	0	2017-09-08	1	Clofazimine pigmentation	1	1	0	2	5	14/6/2017	-	-	1	1	2017-07-21	2022-08-09		18	0			0
16	41	41	1	3	5	1	21/8/2014	0		1	1	0	2	5	2014-07-10	5	2021-01-02	1	1	21/8/2014	25/7/2022	0	24	1	Nausea Dizziness	2	0
17	40	40	0	2	4	0	25/4/2018	0		1	1	0	1	-	-	-	-	0	1	25/4/2018	30/6/2022	0	12	1	Orange urine	1	0
18	31	31	1	18	1	1	2013-06-13	1	Dapsone haemolytic anaemia	1	0	0	0	0	14/5/2013	-	-	1	0	2013-04-11	2013-08-30	0	6	1	-		0
19	57	57	0	2	5	0	2019-04-04	0		1	1	0	1	4	2019-11-01	4	30/6/2021	1	1	2019-04-04	14/7/2022	0	12	0			0
20	50	50	0	1.5	4	1	2021-04-03	0		1	1	1	1	5+	2021-03-03	-	-	1	1	2021-04-03	28/07/2022	0	12	1	Insomnia	2	0
21	39	39	0	0.833333	4	1	29/6/2018	0		1	0	1	2	5	26/6/2018	-	-	1	0	29/6/2018	14/7/2022	0	12	0			0
22	60	60	0	1	2	2	2015-12-03	1	Poor adherence	1	0	0	2	0	18/6/2015	-	-	1	0	2015-08-06	2016-08-12	0	6	1	Myalgia Joint pain Orange urine Night sweats	1	0
23	21	21	0	1	5	0	2016-07-30	1	Problem with dapsone supply	1	1	0	2	2	22/6/2016	0	24/4/2022	1	1	2016-05-26	28/07/2022	0	14	0			0
24	23	23	0	0.916667	5	1	24/03/2020	0		1	1	0	1	5	20/2/2020	4	2022-12-01	1	1	24/3/2020	14/7/2022	0	12	0			0
25	56	56	0	3	5	2	2021-09-12	0		0	0	0	1	Abundant'	2021-09-12	-	-	1	0	2021-09-12	28/7/2022	0	12	1	Epistaxis Myalgia Menorrhagia Orange urine	2	0
26	33	33	0	-	5	1	2008-11-03	1	Clofazimine pigmentation	0	0	0	2	5.5	2008-06-02	2.2	2009-07-13	1	0	2008-06-02	2013-04-03	1	18	0			0
27	72	72	1	3	4	1	2018-01-10	0		1	0	1	2	-	-	-	-	0	0	2018-01-10	2022-08-09	0	12	1	Bruising Breathlnessness Orange urine Nausea Myalgia Joint pain Headache Low mood	2	0
28	36	36	1	5	5	2	2011-08-04	1	Clofazamine pigmentation	1	1	1	2	5	2013-08-02	-	-	1	2	24/06/2010	24/10/2019	0	15	1	Joint pain Orange urine Dermatitis	2	0
29	50	50	0	0.25	1	0	20/01/2020	0	-	0	0	0	0	0	22/10/2019	-	-	1	0	22/10/2019	2020-11-26	0	4	0			0
